# Supplementary material for: Differential Effects of Nonsteroidal Anti-Inflammatory Drugs in an In Vitro Model of Human Leaky Gut
Source: Cells. 2023 Feb 24;12(5):728. doi: 10.3390/cells12050728 (PMC10001324; doi:10.3390/cells12050728)
Supplement: Supplementary file 1 [file cells-12-00728-s001.zip]

Archive with 1 entries (1 files):
- cells-2128031-supplementary.pdf
